# Supplementary material for: Reduced Pseudomonas aeruginosa Cell Size Observed on Planktonic Cultures Grown in the International Space Station
Source: Microorganisms. 2024 Feb 16;12(2):393. doi: 10.3390/microorganisms12020393 (PMC10892763; doi:10.3390/microorganisms12020393)
Supplement: Supplementary file 1 [file microorganisms-12-00393-s001.zip]

Archive with 1 entries (1 files):
- microorganisms-2810989-supplementary.pdf
